# Supplementary material for: Comprehensive Analysis of Metabolites and Biological Endpoints Providing New Insights into the Tolerance of Wheat Under Sulfamethoxazole Stress
Source: Int J Mol Sci. 2025 Apr 30;26(9):4257. doi: 10.3390/ijms26094257 (PMC12072142; doi:10.3390/ijms26094257)
Supplement: Supplementary file 1 [file ijms-26-04257-s001.zip › Supplementary Material.xlsx]

## Sheet: Sheet1
Name	C	1 mg/L	10 mg/L	100 mg/L
1-Monopalmitin	875776	1470681	1161554	1406143
2-Amino-2-deoxyhexose	1242197	0	0	0
2-Butenedioic acid	8090842	13671061	7838041	432070
3-Hydroxybutyric acid	914787	0	0	0
4-Aminobutanoic acid	0	0	40620904	43005032
4-Hydroxybutanoic acid	1345221	2642242	2696715	0
5-Oxoproline	0	33103806	15537477	165422668
Adenine	2020887	2665855	3228311	3075461
Alanine	92053352	58896014	39399896	53434127
Allose	2284698	1961070	877317	0
Arabinopyranose	0	0	258272	414189
Asparagine	115844176	220226609	232565257	234143931
Aspartic acid	53419118	63663427	98656109	0
Butanedioic acid	0	0	0	437581
Butanoic acid	295926	0	0	0
Fructopyranose	7076436	5378012	0	19081795
Fructose	183047147	230464579	393858266	389336419
Galactose	4124408	30237406	27110562	9773752
Gentiobiose	1032278	1970584	786099	1259580
Gluconic acid	66941669	104179460	78307823	51811612
Glucopyranose	25916655	21124596	10781719	37430405
Glucopyranuronic acid	0	0	0	280977
Glucose	225564307	252674914	272947357	289555941
Glucuronic acid	1237629	1431118	902871	1151173
Glutamate	5625300	3913762	12471545	7701543
Glutamine	13107647	79183166	76951640	41927394
Glyceric acid	4556556	9755272	8853622	10532970
Glycerol monostearate	451819	1362143	1220922	1238259
Glycine	16729486	74832818	145287849	72912009
Glycolic acid	491679	1058937	1012163	1004342
Homoserine	540512	0	4195198	4295251
Isoleucine	32578483	73044412	67644872	0
Lactic Acid	4500997	13100740	10692429	8405422
Lactose	1026805	910913	182794	160729
Lactulose	0	34949	13594	389309
Leucine	24679296	3142424	3606848	3818645
Malic acid	76836262	104810048	131053102	109863104
Maltose	422866	1114620	112334	1107081
Mannobiose	907369	1171104	847632	470019
Mannopyranose	2567659	5829286	4612248	2810646
Mannose	113088785	129574449	107776749	103386359
Myo-Inositol	15702604	12393611	7051648	7726115
Phenylalanine	3096310	5429715	6420390	4292494
Phosphoric acid	3333471	2401041	2555279	0
Phosphorylethanolamine	0	0	0	13865104
Propanoic acid	402940	2298576	1164601	1544885
Serine	52890216	91589523	310454989	466391602
Shikimic acid	1412547	1660960	1579661	1512685
Sucrose	24460728	59762066	95611434	160523474
Threonic acid	2515285	0	0	0
Threonine	23828212	38745358	38459969	50840900
Trehalose	1711472	2647549	2650422	1528434
Tryptophan	3400627	5081272	3856918	3333991
Urea	0	500596	64915	0
Valerenic acid	0	0	0	257670
Valine	29412620	59380753	42890391	25005849
Xylitol	1595693	2670747	3298692	13575076
Xylose	4327011	5291711	0	0

## Sheet: Sheet2
Root fresh weight			ROS level			Root length			SOD activity			POD activity			CAT activity
Name	VIP	Coefficients	Name	VIP	Coefficients	Name	VIP	Coefficients	Name	VIP	Coefficients	Name	VIP	Coefficients	Name	VIP	Coefficients	Classify
1-Monopalmitin	0.748789	-0.0106157	1-Monopalmitin	0.619279	0.0108476	1-Monopalmitin	1.14022	-0.0309116	1-Monopalmitin	1.0052	0.0276943	1-Monopalmitin	0.584648	0.0014054	1-Monopalmitin	0.81679	0.0209567	Lipids
2-Amino-2-deoxyhexose	1.10052	0.0256841	2-Amino-2-deoxyhexose	0.830737	-0.0180246	2-Amino-2-deoxyhexose	1.37841	0.0363641	2-Amino-2-deoxyhexose	1.18474	-0.030295	2-Amino-2-deoxyhexose	1.00704	-0.0215932	2-Amino-2-deoxyhexose	0.97153	-0.0232523	Carbohydrates
2-Butenedioic acid	1.00791	0.026566	2-Butenedioic acid	1.27194	-0.0345132	2-Butenedioic acid	0.606113	0.0124297	2-Butenedioic acid	0.928205	-0.0225982	2-Butenedioic acid	1.08606	-0.0293322	2-Butenedioic acid	1.15633	-0.0301481	Organic acids
3-Hydroxybutyric acid	1.10052	0.0256841	3-Hydroxybutyric acid	0.830737	-0.0180246	3-Hydroxybutyric acid	1.37841	0.0363641	3-Hydroxybutyric acid	1.18474	-0.030295	3-Hydroxybutyric acid	1.00704	-0.0215932	3-Hydroxybutyric acid	0.97153	-0.0232523	Organic acids
4-Aminobutanoic acid	1.4152	-0.0409177	4-Aminobutanoic acid	1.35159	0.0360268	4-Aminobutanoic acid	1.17405	-0.0279563	4-Aminobutanoic acid	1.25028	0.0295179	4-Aminobutanoic acid	1.48755	0.0454127	4-Aminobutanoic acid	1.2869	0.0311808	Amino acids
4-Hydroxybutanoic acid	0.493188	0.00806508	4-Hydroxybutanoic acid	0.901731	-0.0236785	4-Hydroxybutanoic acid	0.187513	0.0023683	4-Hydroxybutanoic acid	0.566605	-0.0152497	4-Hydroxybutanoic acid	0.512663	-0.00644171	4-Hydroxybutanoic acid	0.828693	-0.0234483	Lipids
5-Oxoproline	1.06958	-0.0208194	5-Oxoproline	1.27363	0.030744	5-Oxoproline	1.00275	-0.0243695	5-Oxoproline	1.21614	0.0320941	5-Oxoproline	1.01457	0.0159299	5-Oxoproline	1.31027	0.0347198	Amino acids
Adenine	1.35794	-0.0371121	Adenine	1.11326	0.0276114	Adenine	1.40232	-0.0355573	Adenine	1.28776	0.0312947	Adenine	1.35118	0.0380385	Adenine	1.15782	0.0273563	Others
Alanine	1.20351	0.0332339	Alanine	0.883021	-0.0212639	Alanine	1.33964	0.0346278	Alanine	1.14432	-0.0277611	Alanine	1.18006	-0.0336847	Alanine	0.955063	-0.0218894	Amino acids
Allose	1.44458	0.0373862	Allose	1.46301	-0.0374563	Allose	1.27593	0.0308207	Allose	1.39712	-0.0344698	Allose	1.4651	-0.0382046	Allose	1.44372	-0.0361239	Carbohydrates
Arabinopyranose	1.41872	-0.037985	Arabinopyranose	1.45887	0.0380883	Arabinopyranose	1.18176	-0.0280425	Arabinopyranose	1.33121	0.0324237	Arabinopyranose	1.46459	0.040196	Arabinopyranose	1.40919	0.0351945	Carbohydrates
Asparagine	1.19952	-0.0289891	Asparagine	0.945819	0.0214162	Asparagine	1.42207	-0.0371081	Asparagine	1.25629	0.0318133	Asparagine	1.12293	0.0257915	Asparagine	1.06658	0.025602	Amino acids
Aspartic acid	0.409808	0.00175845	Aspartic acid	0.790959	-0.0187434	Aspartic acid	0.298737	0.00632113	Aspartic acid	0.613939	-0.0177643	Aspartic acid	0.354153	0.00420295	Aspartic acid	0.802547	-0.0232418	Amino acids
Butanedioic acid	1.02926	-0.020951	Butanedioic acid	1.28466	0.0319261	Butanedioic acid	0.867767	-0.0203807	Butanedioic acid	1.13522	0.0296899	Butanedioic acid	1.00451	0.0175577	Butanedioic acid	1.28164	0.0341033	Organic acids
Butanoic acid	1.10052	0.0256841	Butanoic acid	0.830737	-0.0180246	Butanoic acid	1.37841	0.0363641	Butanoic acid	1.18474	-0.030295	Butanoic acid	1.00704	-0.0215932	Butanoic acid	0.97153	-0.0232523	Organic acids
Fructopyranose	0.56152	-0.00627245	Fructopyranose	0.922896	0.0222438	Fructopyranose	0.433485	-0.00960839	Fructopyranose	0.745798	0.0208418	Fructopyranose	0.512828	0.000830669	Fructopyranose	0.930112	0.0262403	Carbohydrates
Fructose	1.44146	-0.0409088	Fructose	1.30889	0.0341391	Fructose	1.29665	-0.0316681	Fructose	1.30521	0.0311351	Fructose	1.48745	0.0442625	Fructose	1.2819	0.0307986	Carbohydrates
Galactose	0.226996	-0.00620729	Galactose	0.209503	-0.00822989	Galactose	0.653144	-0.0193493	Galactose	0.265816	0.00671071	Galactose	0.137827	0.00365831	Galactose	0.0546703	-0.00365823	Carbohydrates
Gentiobiose	0.394364	0.0217278	Gentiobiose	0.418683	-0.0161788	Gentiobiose	0.10809	-0.00567932	Gentiobiose	0.0328969	0.00289679	Gentiobiose	0.593336	-0.0334989	Gentiobiose	0.201554	-0.0035251	Carbohydrates
Gluconic acid	0.639983	0.0186951	Gluconic acid	0.96737	-0.0279467	Gluconic acid	0.146591	0.00034666	Gluconic acid	0.514047	-0.0118101	Gluconic acid	0.755153	-0.0233549	Gluconic acid	0.80197	-0.0213973	Carbohydrates
Glucopyranose	0.242682	0.002508	Glucopyranose	0.651245	0.0153967	Glucopyranose	0.117613	-0.0016853	Glucopyranose	0.446752	0.0136032	Glucopyranose	0.192197	-0.00830357	Glucopyranose	0.653007	0.0196427	Carbohydrates
Glucopyranuronic acid	1.02926	-0.020951	Glucopyranuronic acid	1.28466	0.0319261	Glucopyranuronic acid	0.867767	-0.0203807	Glucopyranuronic acid	1.13522	0.0296899	Glucopyranuronic acid	1.00451	0.0175577	Glucopyranuronic acid	1.28164	0.0341033	Carbohydrates
Glucose	1.44776	-0.03638	Glucose	1.35872	0.0335442	Glucose	1.43377	-0.035803	Glucose	1.44667	0.0361051	Glucose	1.42652	0.0353857	Glucose	1.39881	0.0346039	Carbohydrates
Glucuronic acid	0.887429	0.0339813	Glucuronic acid	0.752538	-0.0233542	Glucuronic acid	0.521839	0.0110421	Glucuronic acid	0.546193	-0.0100276	Glucuronic acid	1.04822	-0.0443965	Glucuronic acid	0.599523	-0.0127089	Carbohydrates
Glutamic acid	0.958509	-0.0354037	Glutamic acid	0.751536	0.022634	Glutamic acid	0.677689	-0.0155194	Glutamic acid	0.636814	0.0124404	Glutamic acid	1.09721	0.0449463	Glutamic acid	0.632187	0.0132121	Amino acids
Glutamine	0.524871	-0.0136184	Glutamine	0.102884	-0.000296242	Glutamine	0.91618	-0.0256892	Glutamine	0.561487	0.0140948	Glutamine	0.437429	0.0110161	Glutamine	0.255042	0.00418773	Amino acids
Glyceric acid	1.12169	-0.0235963	Glyceric acid	0.954579	0.0206804	Glyceric acid	1.38844	-0.0364196	Glyceric acid	1.27127	0.0332153	Glyceric acid	1.00806	0.0176065	Glyceric acid	1.10375	0.0274533	Lipids
Glycerol monostearate	0.950622	-0.0204974	Glycerol monostearate	0.675997	0.0134383	Glycerol monostearate	1.2986	-0.0347905	Glycerol monostearate	1.07941	0.0281176	Glycerol monostearate	0.832902	0.0150061	Glycerol monostearate	0.84311	0.0202075	Lipids
Glycine	0.985758	-0.0315156	Glycine	0.6007	0.0154223	Glycine	1.0645	-0.027507	Glycine	0.823973	0.0186371	Glycine	1.00974	0.0353014	Glycine	0.62909	0.0128679	Amino acids
Glycolic acid	1.00872	-0.0227512	Glycolic acid	0.7272	0.0150437	Glycolic acid	1.3296	-0.0354134	Glycolic acid	1.11403	0.0287356	Glycolic acid	0.902436	0.0179841	Glycolic acid	0.883052	0.0210627	Organic acids
Homoserine	1.36978	-0.0406026	Homoserine	1.32447	0.0358601	Homoserine	1.08138	-0.0253435	Homoserine	1.17809	0.0274496	Homoserine	1.45981	0.0460537	Homoserine	1.23806	0.0299345	Amino acids
Isoleucine	0.497911	0.00932559	Isoleucine	0.905364	-0.0242899	Isoleucine	0.149827	0.00118027	Isoleucine	0.537132	-0.014158	Isoleucine	0.535877	-0.00882485	Isoleucine	0.812471	-0.0228768	Amino acids
Lactic Acid	0.437542	-0.0080228	Lactic Acid	0.0704727	-0.00228309	Lactic Acid	0.905938	-0.0258174	Lactic Acid	0.57003	0.0153428	Lactic Acid	0.3066	0.00244974	Lactic Acid	0.262166	0.00512006	Organic acids
Lactose	1.43935	0.0410442	Lactose	1.34032	-0.0352624	Lactose	1.25206	0.0302636	Lactose	1.29317	-0.0307571	Lactose	1.49591	-0.0448147	Lactose	1.29747	-0.031333	Carbohydrates
Lactulose	1.04349	-0.0207251	Lactulose	1.27987	0.031397	Lactulose	0.923137	-0.0220279	Lactulose	1.16928	0.0307322	Lactulose	1.00492	0.0166199	Lactulose	1.29437	0.0344073	Carbohydrates
Leucine	1.07398	0.0248856	Leucine	0.798883	-0.0171232	Leucine	1.36447	0.036097	Leucine	1.16306	-0.0297991	Leucine	0.977179	-0.020635	Leucine	0.94387	-0.0225505	Amino acids
Malic acid	1.15544	-0.0340476	Malic acid	0.811786	0.0202365	Malic acid	1.24319	-0.0319661	Malic acid	1.0389	0.0245134	Malic acid	1.16005	0.0363557	Malic acid	0.856318	0.0190148	Organic acids
Maltose	0.157404	0.00888944	Maltose	0.314734	0.00313201	Maltose	0.465112	-0.0132143	Maltose	0.521684	0.016939	Maltose	0.018502	-0.0205813	Maltose	0.485026	0.014748	Carbohydrates
Mannobiose	1.07811	0.028507	Mannobiose	1.31722	-0.0355525	Mannobiose	0.690746	0.0146575	Mannobiose	0.99567	-0.0242381	Mannobiose	1.15354	-0.0312595	Mannobiose	1.20809	-0.0312938	Carbohydrates
Mannopyranose	0.0776195	0.00378631	Mannopyranose	0.475082	-0.0157099	Mannopyranose	0.418493	-0.0138566	Mannopyranose	0.0290851	0.00152184	Mannopyranose	0.196184	-0.00830478	Mannopyranose	0.294697	-0.0091488	Carbohydrates
Mannose	0.949651	0.030676	Mannose	1.10648	-0.0321426	Mannose	0.454778	0.00824209	Mannose	0.716754	-0.0156414	Mannose	1.09545	-0.0382471	Mannose	0.931521	-0.0231912	Carbohydrates
Myo-Inositol	1.42219	0.0396999	Myo-Inositol	1.23254	-0.0314652	Myo-Inositol	1.3667	0.0340125	Myo-Inositol	1.3152	-0.0316428	Myo-Inositol	1.4436	-0.0419499	Myo-Inositol	1.23961	-0.0295498	Lipids
Phenylalanine	0.691648	-0.0217178	Phenylalanine	0.251805	0.00512825	Phenylalanine	0.941485	-0.0255119	Phenylalanine	0.611719	0.014132	Phenylalanine	0.664208	0.0228217	Phenylalanine	0.341978	0.00573014	Amino acids
Phosphoric acid	1.18207	0.0243526	Phosphoric acid	1.32612	-0.0319531	Phosphoric acid	1.14363	0.0281267	Phosphoric acid	1.31413	-0.0343483	Phosphoric acid	1.12518	-0.0197225	Phosphoric acid	1.37311	-0.0358912	Organic acids
Phosphorylethanolamine	1.02926	-0.020951	Phosphorylethanolamine	1.28466	0.0319261	Phosphorylethanolamine	0.867767	-0.0203807	Phosphorylethanolamine	1.13522	0.0296899	Phosphorylethanolamine	1.00451	0.0175577	Phosphorylethanolamine	1.28164	0.0341033	Others
Propanoic acid	0.403575	-0.00180837	Propanoic acid	0.206268	-0.00010346	Propanoic acid	0.897629	-0.025547	Propanoic acid	0.675629	0.0195598	Propanoic acid	0.222496	-0.00790552	Propanoic acid	0.42976	0.0109312	Organic acids
Serine	1.43915	-0.0377493	Serine	1.46375	0.037751	Serine	1.24547	-0.029906	Serine	1.37595	0.0337822	Serine	1.46925	0.0391063	Serine	1.43326	0.0358235	Amino acids
Shikimic acid	0.344636	-0.00532395	Shikimic acid	0.0202369	-0.00471834	Shikimic acid	0.831439	-0.024064	Shikimic acid	0.488585	0.0134259	Shikimic acid	0.208296	-0.000570313	Shikimic acid	0.176666	0.00303932	Organic acids
Sucrose	1.41063	-0.034158	Sucrose	1.44339	0.0359691	Sucrose	1.31923	-0.0323369	Sucrose	1.43297	0.0360995	Sucrose	1.3954	0.0327302	Sucrose	1.46079	0.0369561	Carbohydrates
Threonic acid	1.10052	0.0256841	Threonic acid	0.830737	-0.0180246	Threonic acid	1.37841	0.0363641	Threonic acid	1.18474	-0.030295	Threonic acid	1.00704	-0.0215932	Threonic acid	0.97153	-0.0232523	Carbohydrates
Threonine	1.29816	-0.0284538	Threonine	1.26032	0.0295154	Threonine	1.39882	-0.0355401	Threonine	1.41695	0.0366415	Threonine	1.22009	0.0237211	Threonine	1.35463	0.0343387	Amino acids
Trehalose	0.100187	-0.000561025	Trehalose	0.55055	-0.0157237	Trehalose	0.267658	-0.00940624	Trehalose	0.134115	-0.00405596	Trehalose	0.149861	0.000555776	Trehalose	0.437858	-0.0136915	Carbohydrates
Tryptophan	0.41746	0.0159849	Tryptophan	0.711458	-0.0225943	Tryptophan	0.132975	-0.00692167	Tryptophan	0.211178	-0.00337745	Tryptophan	0.572697	-0.0233302	Tryptophan	0.506256	-0.0134143	Amino acids
Urea	0.461904	0.0189978	Urea	0.69413	-0.0225834	Urea	0.0982017	-0.00603309	Urea	0.2062	-0.0026937	Urea	0.634457	-0.0277873	Urea	0.478479	-0.0121397	Others
Valerenic acid	1.02926	-0.020951	Valerenic acid	1.28466	0.0319261	Valerenic acid	0.867767	-0.0203807	Valerenic acid	1.13522	0.0296899	Valerenic acid	1.00451	0.0175577	Valerenic acid	1.28164	0.0341033	Organic acids
Valine	0.394003	0.0125182	Valine	0.754574	-0.0228357	Valine	0.116287	-0.00635328	Valine	0.265815	-0.00560359	Valine	0.516871	-0.0174746	Valine	0.57556	-0.0158911	Amino acids
Xylitol	1.1469	-0.0244743	Xylitol	1.35131	0.0334932	Xylitol	1.00915	-0.0241118	Xylitol	1.24135	0.0321857	Xylitol	1.11999	0.0212627	Xylitol	1.35779	0.0356735	Carbohydrates
Xylose	1.34197	0.0403431	Xylose	1.30283	-0.0355639	Xylose	1.03248	0.0239917	Xylose	1.13652	-0.0262725	Xylose	1.44061	-0.0462793	Xylose	1.20618	-0.0291057	Carbohydrates
